# Supplementary material for: Development of the WHO Antenatal Care Recommendations Adaptation Toolkit: a standardised approach for countries
Source: Health Res Policy Syst. 2020 Jun 22;18:70. doi: 10.1186/s12961-020-00554-4 (PMC7310220; doi:10.1186/s12961-020-00554-4)
Supplement: Supplementary file 1 — Additional file 1. Baseline Assessment Tool (BAT). [file 12961_2020_554_MOESM1_ESM.xls]

## Sheet: Cover sheet
								This tool is part of the WHO ANC recommendations adaptation toolkit. It should be used in conjunction with the WHO recommendations on antenatal care for a positive pregnancy experience.
								Available here: https://www.who.int/reproductivehealth/publications/maternal_perinatal_health/anc-positive-pregnancy-experience/en/

## Sheet: 1. Introduction
	Baseline assessment tool for the WHO recommendations on antenatal care for a positive pregnancy experience
	This baseline assessment tool (BAT) can be used to evaluate to what extent current ANC provision and practice in a country is in line with the recommendations in the 2016 WHO ANC guideline (1). It can also help to plan activities to implement the recommendations. The term ANC refers to all the services that women need during pregnancy, including health promotion activities, maternal and fetal ass…
	The purpose of the BAT is to inform two outputs: Output 1, a draft integrated package of ANC interventions (to identify which bundles of interventions are applicable to a specific country or district context); and Output 2, a SWOT analysis for each of the new recommendations and scaling up best practices in service delivery. The SWOT analysis identifies the strengths, weaknesses, opportunities an…
	The BAT can be used by Ministries of Health (MoHs), including district- and facility-level management, and other organizations. While support for completing the BAT must come from the highest level of MoH policy-makers, the person overseeing or conducting the effort is typically the maternal health/safe motherhood programme manager.
	The two data collection worksheets – the situational analysis (national level) and the recommendations mapping sheet – are there to help MoHs adapt and implement the WHO ANC guideline at country, district and facility levels. The situational analysis is loosely structured around the WHO’s health systems building blocks (2). The recommendations mapping sheet facilitates the plotting of current act…
	The full guideline, WHO recommendations on antenatal care for a positive pregnancy experience, can be found at https://www.who.int/reproductivehealth/publications/maternal_perinatal_health/anc-positive-pregnancy-experience/en/.
	This BAT is based on similar NICE resources on ANC (available at: https://www.nice.org.uk/guidance/cg62/resources) and cerebral palsy (available at: https://www.nice.org.uk/guidance/ng62/resources).
	(1) World Health Organization. WHO Recommendations on antenatal care for a positive pregnancy experience. Geneva: WHO, 2016. (https://www.who.int/reproductivehealth/publications/maternal_perinatal_health/ancpositive-pregnancy-experience/en/, accessed 28 November 2019).
	(2) Monitoring the building blocks of health systems: a handbook of indicators and their measurement strategies. Geneva: World Health Organization; 2010. (https://www.who.int/healthinfo/systems/monitoring/en/; accessed 28 November 2019).

## Sheet: 2. Situational Analysis (Nat'l)
Situational Analysis Data Collection Form - Country level
This situation analysis data collection form should be completed as part of the country assessments phase by in-country implementation partners working closely with the Ministry of Health (MoH) and relevant stakeholders. The process entails collecting information from existing sources, such as the Health Monitoring Information System (HMIS), Demographic and Health Survey (DHS), Services Availabil…
Section A	Aim of the ANC guideline
i	The central aim of the new WHO ANC guideline is to provide women with a positive pregnancy experience.
i.i	In this country, is information on women's perspectives/feedback (views and experiences) systematically collected?	Y/N	If yes, please describe___________
i.ii	Has there been any research conducted on women's and/or health care providers experiences in this country?	Y/N	If yes, provide source
Section B
1	Leadership and governance
1.1	Provide an organogram of the MOH (as a hyperlink or pasted) with the names of those responsible for ANC service provision, including for logistics and supply chain management.
1.2	List all programs in the country that have services/intervention that are delivered during pregnancy (regardless of ministry)?
1.2.1	For each of these programs provide information for the person/s whose functions include managing these services.
1.3	Please list ANC service actors outside of MoH? (ie. NGOs, FBOs, donors, professional associations, civil society)
1.3.1	For each of the actors listed above, please define/explain their roles.
1.4	Is there a decentralized government structure?	Y	N	If yes, specify
1.5	Does a multisectoral mechanism for MNACH services exist?	Y	N	If yes, please specify how it functions
2	Health Information Systems
2.1	How is information for ANC routinely collected? (please select all that apply)	paper register (longitudinal or individual)	summary form (aggregate or individual)	case records	in-patient register
2.2	What type/s of HMIS system is/are used?	DHIS	Other	N/A	If other, please specify
2.3	Is there a community health management information system (CHMIS)?	Y	N	N/A
2.4	Other existing maternal and perinatal health indicators measured/monitored at country level by HMIS (expand table as necessary)			Regional or population* variation
	Statistic	Data	Date (MM/YY)	Y	N	N/A	Describe variation, if any:
2.4.1	Percentage (%) of women receiving one ANC visit
2.4.2	Percentage (%) of women receiving four ANC visits
2.4.3	HIV prevalence among women of reproductive age (%)
2.4.4	Percentage of women (%) receiving at least three doses of IPTp (malaria-endemic countries)
2.4.5	Percentage (%) of ANC clients tested positive for HIV
2.4.6	Number of HIV positive pregnant women provided with ARVs for PMTCT
2.4.7
2.4.8
2.5	List the ANC related indicators captured by the Community-level HMIS, if any.
2.6	Digital technologies
2.6.1	Are there any digital health initiatives/projects in the country?	Y	N	N/A	If yes, please specify
2.6.2	Are digital systems used at health facility level for service delivery (e.g. electronic medical records, tracking/follow-up systems, etc.)?	Y	N	N/A	If yes, specify _____
2.6.3	Are any digital decision support tools or job aids used to deliver ANC?	Y	N	N/A	If yes, specify _____
2.6.4	Are digital technologies used for appointment bookings or users reminders?	Y	N	N/A	If yes, specify _____
2.6.5	Are digital technologies used in health promotion activities?	Y	N	N/A	If yes, specify _____
2.6.6	What type of ANC medical records are in use?	Electronic	Paper form	Varies	If varies, describe _____
2.7	What rapid diagnostic test technologies are in use?	HIV	Syphilis	Malaria	Dual HIV/Syphilis test	Triple HIV/Syphilis/Hep B test	Other	If other, specify
2.8	Population statistics/indicators	Data	Not available	Source	If regional or population* variation, describe here	*For example, among vulnerable populations such as migrants, adolescents, ethnic and racial minorities, indigenous women, women with disabilities, sex workers, HIV-positive women, displaced and war-affected women, women living in underserved areas and other stigmatized and excluded populations.
2.8.1	Number of women of reproductive age
2.8.2	Fertility rate
2.8.3	Maternal mortality rate
2.8.4	Neonatal mortality rate
2.8.5	Skilled birth attendant rate
2.8.6	Total births/deliveries per year
2.8.7	Proportion with 4 ANC contacts
2.8.8	Proportion attending private sector ANC
2.8.9	Population density of health workers
2.8.10	Human resources for health attrition rate
2.8.11	Case fatality rate for top maternal causes of death
2.8.12	Proportion of facilities with BEmOC signal functions (Facilities that are able to perform the following signal functions: administer 1) parenteral antibiotics, 2) uterotonic drugs, and 3) parenteral anticonvulsants for pre-eclampsia and eclampsia (i.e. magnesium sulfate), 4) manually remove the placenta, 5) remove retained products (e.g. manual vacuum extraction, dilation and curettage), 6) perfo…
2.8.13	Proportion of facilities with CEmOC signal functions (Facilities that are able to perform the 7 BEmOC signal functions, as well as 8) perfom surgery (e.g. caesarean section) and 9) perform blood transfusion)
2.8.14	Proportion of facilities conducting maternal death reviews
2.8.15	Proportion of facilities conducting perinatal death reviews
2.9	Population characteristics		Data source
2.9.1	The proportion of women in the adult population (≥18 yrs) with a BMI of less than 18.5 is 20% or higher?
2.9.2	The proportion of pregnant women with (anaemia) Hb level < 11 g/dl is 40% or greater?
2.9.3	The proportion of pregnant women with (anaemia) Hb level < 11 g/dl is 20% or lower?
2.9.4	The proportion of pregnant women with low dietary calcium intake (less than 900 mg per day) is 50% or greater?
2.9.5	The proportion of tuberculosis cases in the general population is ≥ to 100 cases per 100,000?
2.9.6	The proportion of women of child-bearing age (15-49y) in the population with a history of night blindness in their most recent pregnancy (in the previous 3–5 years that ended in a live birth) is > 5%?
2.9.7	The proportion of pregnant women with a serum retinol level < 0.70 mol/L is > 20%?
2.9.8	The percentage of individuals in a (general) population infected with at least one species of soil-transmitted helminth is > 20%?
2.9.9	The HIV incidence in pregnant women is > 3% (where PrEP is not given)?
2.9.10	The HIV prevalence in pregnant women (i.e. the population being tested) is >5%?
2.9.11	Is malaria-endemic in the country?
2.9.12	The prevalence of syphilis in pregnant women (i.e. the population being tested) is >5%?
2.9.13	The proportion of HBsAg seroprevalance in the general population is ≥2%?
2.9.14	The proportion of HCV antibody seroprevalence in the general population is ≥2%?
2.9.15	Is a national syphilis screening programme in place?
2.9.16	Is there a national Hep B ANC routine screening program?
2.9.17	Percentage of pregnant women who receive ultrasound during pregnancy?
2.9.18	Population mobile phone coverage (any) - %
2.9.19	Population mobile phone coverage (smart phone) - %
		Year
2.1	When were the ANC indicators in HMIS last reviewed?
2.11	Is there a mechanism for reviewing ANC performance?	Y	N	If yes, please specify
2.11.1	If yes, how regularly?	monthly	quarterly	bi-annually	annually	other	If other, specify
3	Service Delivery
3.1	ANC is provided at the following facilities:	Y	N	Further information
3.1.1	Primary care clinics			If yes, state the number _____
3.1.2	District hospitals			If yes, number and bed capacity _____
3.1.3	Referral hospitals			If yes, state the number _____
3.1.4	Health post/mobile clinic
3.1.5	Private hospitals/clinics
3.1.6	Home visits/outreach			If yes, please describe home visits/outreach services in more detail (what services are being provided/by whom/how often)_____
3.1.7	Other			If yes, specify_____
3.2	What is the most common level where women are accessing ANC?	primary clinic	district hospital	referral hospital	health post/mobile clinic	home visits/outreach
3.3	Are ANC health promotion/counselling activities usually community or facility based?	Community-based	Facility-based	Both	Varies	N/A
3.4	Are ANC health promotion/counselling activities usually delivered to individuals or groups?	Individual	Group	Both	Varies	N/A
3.5	Please describe any equity issues affecting health service coverage and quality:
		health post/mobile clinic	primary clinic	district hospital	referral hospital	N/A
3.6	Please describe how the referral system currently work in cases of ANC-related emergency at each health care level
4	Health workforce
4.1	Human resources	Advanced level asssociate clinician	Associate clinician	Non-specialist doctor	Midwife	Auxiliary nurse midwife	Auxillary nurse	Nurse	Lay health worker	Other cadre	Other cadre						N/A
4.1.1	No. registered (regulatory bodies)
4.1.2	Approved establishment
4.1.3	Number of posts
4.1.4	Number of posts filled
4.1.5	Retention rate (annual)
4.1.6	Annual remuneration (USD)
4.1.7	Annual leave allowance
4.1.8	Availability of an in-service training database?	Y	N	N/A
4.1.8.1	If yes, how often is it updated?	Monthly	Quarterly	Yearly	Other	If other, specify_____
4.2	Detail any in-service training on ANC provided (including nutrition, malaria, PMTCT, all others that apply), specify by cadre
		Cadre
4.3	Please indicate with cadre is allowed to perform the following ANC tasks	Advanced level asssociate clinician	Associate clinician	Non-specialist doctor	Midwife	Auxiliary nurse midwife	Auxillary nurse	Nurse	Lay health worker	Other cadre	Other cadre	Cadre/s most likely to perform task in primary care clinic setting	Cadre/s most likely to perform task in district hospital setting				N/A
4.3.1	Maternal weight/height measurement
4.3.2	Blood pressure measurement
4.3.3	Clinical estimate of gestational age
4.3.4	FHR auscultation
4.3.5	Detection of breech presentation
4.3.6	Vaginal examination
4.3.7	Syphilis screening
4.3.8	Asymtomatic bacteriuria (ASB) screening
4.3.9	Urinary tests for proteinuria
4.3.10	Urinary tests for infection
4.3.11	HIV testing and counselling (PITC)
4.3.12	TB screening
4.3.13	Blood haemoglobin measurement
4.3.14	Taking blood for blood-group typing
4.3.15	Early ultrasound scanning
4.3.16	Iron/folic acid supplement dispensing
4.3.17	Calcium supplement dispensing
4.3.18	Tetanus toxoid vaccination
4.3.19	Malaria prevention (IPTp) dispensing
4.3.20	Anthelminthic dispensing
4.3.21	PrEP dispensing
4.3.22	Referral for emergencies
4.3.23	Referral to other services
4.3.24	Counselling on birth plan
4.3.25	Counselling on diet and exercise
4.3.26	Counselling on alcohol, tobacco and substance use
4.3.27	Counselling on breast feeding
4.3.28	Counselling on postpartum contraception
4.3.29	Clinical enquiry and referral of Intimate Partner Violence (IPV)
4.3.30	Other routine practices (specify)
4.3.31	Other routine practices (specify)
4.3.32	Other routine practices (specify)
5	Financing
5.1	Describe how ANC services are financed, including all government and stakeholder funding. (if National Health Accounts information/report is available please provide)
5.2	Do you have a national social health insurance mechanism/system?	Y	N	N/A	If yes, specify _____
5.2.1	If yes, are ANC services covered under it?
5.3	Have you costed your health care provision plan? (such as using the OneHealth Tool)	Y	N	N/A	If yes, specify _____
5.4	According to national policy do users have to pay a fee for each of the following service?
5.4.1	ANC consultation/global fee	Y	N	Varies	N/A	If yes, specify amount
5.4.2	HIV diagnostic tests	Y	N	Varies	N/A	If yes, specify amount
5.4.3	Syphilis diagnostic tests	Y	N	Varies	N/A	If yes, specify amount
5.4.4	X-ray equipment and film for TB screening	Y	N	Varies	N/A	If yes, specify amount
5.4.5	Antacid preparations for heartburn	Y	N	Varies	N/A	If yes, specify amount
5.4.6	Paracetamol	Y	N	Varies	N/A	If yes, specify amount
5.4.7	Iron tablets	Y	N	Varies	N/A	If yes, specify amount
5.4.8	Folic acid tablets	Y	N	Varies	N/A	If yes, specify amount
5.4.9	Calcium tablets	Y	N	Varies	N/A	If yes, specify amount
5.4.10	Tetanus toxoid vaccination	Y	N	Varies	N/A	If yes, specify amount
5.4.11	Other vaccinations, e.g. influenza, hepatitis	Y	N	Varies	N/A	If yes, specify amount
5.4.12	Antibiotics for ASB	Y	N	Varies	N/A	If yes, specify amount
5.4.13	Antibiotics for syphilis treatment	Y	N	Varies	N/A	If yes, specify amount
5.4.14	Anthelminthic medicines	Y	N	Varies	N/A	If yes, specify amount
5.4.15	Anti-TB medicines	Y	N	Varies	N/A	If yes, specify amount
5.4.16	Anti-retroviral medicines for HIV treatment	Y	N	Varies	N/A	If yes, specify amount
5.4.17	Anti-retroviral medicines for PrEP	Y	N	Varies	N/A	If yes, specify amount
5.4.18	Emergency transport to higher level of care for assessment	Y	N	Varies	N/A	If yes, specify amount
5.4.19	Non-emergency transport to higher level of care, testing or treatment	Y	N	Varies	N/A	If yes, specify amount
5.4.20	Other ANC service component	Y	N	Varies	N/A	If yes, specify amount
5.4.21	Other ANC service component	Y	N	Varies	N/A	If yes, specify amount
6	Access to Essential Medicines
6.1	How is the supply chain management reported at the facility level (i.e. LMIS)?	Digital	Paper	Both	N/A
6.2	Is the district level stock status of the following items captured at the national level of supply chain management system?	Specifics (optional)
6.2.1	ANC cards/medical records
6.2.2	Measuring scale for weight
6.2.3	Equipment for height measurement
6.2.4	Equipment for blood pressure measurement
6.2.5	Pinard fetoscope for FHR measurement
6.2.6	Doppler for FHR measurement
6.2.7	Cardiotocography (CTG) machine
6.2.8	Supplies for doppler/CTG (gel, etc)
6.2.9	Non-sterile gloves
6.2.10	Urine dipsticks (protein and leucocytes)
6.2.11	Laboratory supplies for urine culture
6.2.12	Equipment for microscopy
6.2.13	Supplies for microscopy (gram staining)
6.2.14	Blood test tubes
6.2.15	Syringes
6.2.16	Needles
6.2.17	HIV diagnostic tests
6.2.18	Syphilis diagnostic tests
6.2.19	X-ray equipment and film for TB screening
6.2.20	Antacid preparations for heartburn
6.2.21	Paracetamol
6.2.22	Iron tablets
6.2.23	Folic acid tablets
6.2.24	Calcium tablets
6.2.25	Tetanus toxoid vaccine
6.2.26	Antibiotics for ASB
6.2.27	Antibiotics for syphilis treatment
6.2.28	Anthelminthic medicines
6.2.29	Anti-TB medicines
6.2.30	Anti-retroviral medicines for HIV treatment
6.2.31	Anti-retroviral medicines for PrEP
6.2.32	Ultrasound equipment
6.2.33	Ultrasound supplies (gel, etc)
6.2.34	Antibacterial handsoap and/or gel
6.2.35	Examination beds
6.2.36	Other consultation room furniture and equipment, e.g curtains, seating)
6.2.37	Other supplies for routine care (specify)
6.2.38	Other supplies for routine care (specify)
		Source
6.3	Which of the following basic amenities for ANC services provision are the different levels of care required to have:		If SARA was recently performed please fill in data
		primary clinic	district hospital	referral hospital	health post/mobile clinic	home visits/outreach	N/A
6.3.1	Antibacterial hand soap/spray/gel
6.3.2	Beds
6.3.3	BP monitoring equipment
6.3.4	Cardiotocography machine
6.3.5	Computer
6.3.6	Electricity
6.3.7	HF Radio
6.3.8	Private consultation area
6.3.9	Running water
6.3.10	Scale and height measuring equipment											Manual	Automated	None	N/A
6.3.11	Telephone - landline
6.3.12	Telephone - mobile
6.3.13	Television
6.3.14	TB screening facilities (Xray)
6.3.15	Toilets
6.3.16	Ultrasound scanning equipment											Pinard	Doppler	Stethoscope	None	N/A
6.3.17	Waiting room
6.3.18	Seating for service users
6.3.19	Cold chain equipment/supplies
	Medicines for integrated ANC services - provide a reference list specifying medicines stocked
6.3.20	Antacid preparations, e.g. magnesium hydroxide
6.3.21	Antiseptics and disinfectants, e.g. chlorhexidine solution
6.3.22	Anti-emetic medicines, e.g. metoclopromide
6.3.23	Anthelminthics, e.g. mebendazole
6.3.24	Anti-malarials, e.g. sulphadoxine-pyrimethamine
6.3.25	Anti-retroviral medicines, e.g. zidovudine, nevirapine, lamivudine, tenofovir (TDF)
6.3.26	Anti-TB medicines, e.g. isoniazid, ethambutol, rifampicin
6.3.27	Barrier contraceptives, e.g. condoms
6.3.28	Broad spectrum antibiotics, e.g. amoxicillin, trimethoprim
6.3.29	Benzathine benzylpenicillin
6.3.30	Folic acid supplements
6.3.31	Iron supplements, e.g. ferrous salt
6.3.32	Magnesium sulphate for injection
6.3.33	Oxygen for inhalation
6.3.34	Parenteral rehydration solutions, e.g. glucose or glucose with sodium chloride solutions
6.3.35	Vaccine - tetanus
6.3.36	Vaccine - influenza
6.3.37	Vaccine - other (state)
6.3.38	Vaccine -other (state)
6.3.39	Water for injection
6.3.40	Other medicines routinely used in ANC services (state which)
	Supplies for integrated ANC services* - provide a reference list specifying type of supply stocked
6.3.41	Bedding/sheets/blankets
6.3.42	Blood specimen containers
6.3.43	Cotton wool/gauze/adhesive plaster/tape
6.3.44	Curtains/partitions around/between examination beds
6.3.45	Doppler handheld instrument for fetal heart rate monitoring
6.3.46	Drip sets and venous catheters (for emergency referral)
6.3.47	Fetoscope
6.3.48	Haemoglobinometer
6.3.49	Hb test strips, e.g. colour scale or haemoglobinometer test strips
6.3.50	HIV test kit/s
6.3.51	Lancets for finger pricks
6.3.52	Needles
6.3.53	Non-sterile gloves
6.3.54	Malaria test kit/s
6.3.55	Sharps and biohazard waste disposal containers
6.3.56	Syphilis test kit/s
6.3.57	Syringes (2.5ml, 5ml, 10ml, 20ml)
6.3.58	Towels
6.3.59	Toilet paper
6.3.60	Ultrasound gel
6.3.61	Urine dipsticks (including protein and glucose)
6.3.62	Urine specimen containers
6.3.63	Other supplies routinely used in ANC services
	Laboratory testing infrastructure
6.3.64	On-site capacity for urine gram staining
6.3.65	On-site capacity for full blood count analysis
6.3.66	On-site capacity for blood typing
6.3.67	On-site capacity for urine microscopy and culture
6.3.68	Other laboratory capacities relevant to routine ANC services (state which)
	Transport for referral
6.3.69	Emergency transport
6.3.70	Non-emergency transport
7	Patient and population engagement
7.1	Do community organizers or women’s groups play a role in ANC facilitation?	Y	N	N/A	If yes, specify _____
7.2	Do programmes exist to promote ANC services among vulnerable groups?	Y	N	N/A	If yes, specify _____
7.3	Do programmes exist to promote male involvement activities to increase ANC uptake?	Y	N	N/A	If yes, specify _____
7.4	Are community health workers providing ANC, including counseling, at home or in the community?	Y	N	N/A	If yes, specify _____
7.5	Is there active pregnancy surveillance? if pregnant women are identified by health staff and/or community health workers	Y	N	N/A	If yes, specify _____
7.6	If yes, who are pregnant women are identified by? (please select all that apply)	health staff	community health workers	Other, specify:________
8	Existing model of ANC
8.1	Does the current model of ANC in public health services comprise a minimum of 4 visits/contacts (also known as FANC or BANC)?	Y	N	If no, specify the number:
8.2	What is the target number of ANC visits/contacts?	4	5 to 6	6 to 8	more than 8
8.3	How are ANC visits/contacts scheduled according to gestational age?
8.4	Are ANC appointments usually booked to a specific date and time?	Yes, date and time	Yes, date only	No specific date given	Varies	N/A
8.5	Do women carry their own ANC cards/records?	Y	N	If yes, specify _____
8.6	Is there a follow-up system for for women who do not come back for scheduled visits?	Y	N	If yes, specify _____
8.7	Quality of care	primary clinic (Y/N)	district hospital (Y/N)	referral hospital (Y/N)	health post/mobile clinic (Y/N)	home visits/outreach (Y/N)	N/A
8.7.1	Is there potential for staff overload that might impact quality of care?
8.7.2	Are there local issues or beliefs relating to certain groups of pregnant women, e.g. adolescents, immigrants, or to pregnant women in general that might influence staff attitudes towards them? If so, describe.
8.7.3	Are there local issues or beliefs held by certain groups of pregnant women, e.g. adolescents, immigrants, or pregnant women in general, that affect utilization of ANC services? If so, describe.

## Sheet: 3. Recommendations mapping
	WHO ANC Recommendations mapping to current policies and practice
	*Cells are linked to responses in the Sit A - National Level worksheet. Recommendations that are not applicable appear as grey cells.
	WHO recommendation	Guideline reference	Type of Recommendation	Is the recommendation relevant?/Does this recommendation apply to your context?*	Current activity - what is the current service provided related to this recommendation?	Current activity - is this service given by the primary ANC provided? If not, please expand.	Is the recommendation already implemented?	Any improvement required?	Responsible programme	Timeline for possible implementation
	A. Nutritional Interventions
	Counselling about healthy eating and keeping physically active during pregnancy is recommended for pregnant women to stay healthy and to prevent excessive weight gain during pregnancy.	A.1.1	Recommended
	In undernourished populations, nutrition education on increasing daily energy and protein intake is recommended for pregnant women to reduce the risk of low-birth-weight neonates.	A.1.2	Context specific
	In undernourished populations, balanced energy and protein dietary supplementation is recommended for pregnant women to reduce the risk of stillbirths and small-for-gestational-age neonates.	A.1.3	Context specific
	In undernourished populations, high-protein supplementation is not recommended for pregnant women to improve maternal and perinatal outcomes.	A.1.4	Not recommended
	Daily oral iron and folic acid supplementation with 30 mg to 60 mg of elemental iron and 400 g (0.4 mg) of folic acid is recommended for pregnant women to prevent maternal anemia, puerperal sepsis, low birth weight, and preterm birth (*Increase dose to 120 mg elemental iron for anemic women until Hb reaches normal level).	A.2.1	Recommended
	Intermittent oral iron and folic acid supplementation with 120 mg of elemental iron and 2800 g (2.8 mg) of folic acid once weekly is recommended for pregnant women to improve maternal and neonatal outcomes if daily iron is not acceptable due to side-effects, and in populations with an anemia prevalence among pregnant women of less than 20%.	A.2.2	Context specific
	In populations with low dietary calcium intake, daily calcium supplementation (1.5–2.0g oral elemental calcium) is recommended for pregnant women to reduce the risk of pre-eclampsia.	A.3	Context specific
	Vitamin A supplementation is only recommended for pregnant women in areas where Vitamin A deficiency is a severe public health problem to prevent night blindness. (Prevalence of night blindness > 5% or > 20% of PW with serum retinol < 0.7 micromol/L).	A.4	Context specific
	Zinc supplementation for pregnant women is only recommended in the context of rigorous research.	A.5	Research-context specific
	Multiple micronutrient supplementation is not recommended for pregnant women to improve maternal and perinatal outcomes.	A.6	Not recommended
	Vitamin B6 (pyridoxine) supplementation is not recommended for pregnant women to improve maternal and perinatal outcomes.	A.7	Not recommended
	Vitamin E and C supplementation is not recommended for pregnant women to improve maternal and perinatal outcomes.	A.8	Not recommended
	Vitamin D supplementation is not recommended for pregnant women to improve maternal and perinatal outcomes	A.9	Not recommended
	For pregnant women with high daily caffeine intake (more than 300 mg per day), lowering daily caffeine intake during pregnancy is recommended to reduce the risk of pregnancy loss and low-birth weight neonates.	A.10	Context specific
	B. Maternal and Fetal Assessment
	Full blood count testing is the recommended method for diagnosing anemia in pregnancy. In settings where full blood count testing is not available, on-site hemoglobin testing with a hemoglobinometer is recommended over the use of the hemoglobin color scale as the method for diagnosing anemia in pregnancy. (This recommendation is based upon a study comparing Hemocue and HCS method, from Malawi. In…	B.1.1	Context specific
	Midstream urine culture is the recommended method for diagnosing asymptomatic bacteriuria (ASB) in pregnancy. In settings where urine culture is not available, on-site midstream urine Gram staining is recommended over the use of dipstick tests as the method for diagnosing ASB in pregnancy.	B.1.2	Context specific
	Clinical enquiry about the possibility of intimate partner violence (IPV) should be strongly considered at antenatal care visits when assessing conditions that may be caused or complicated by IPV in order to improve clinical diagnosis and subsequent care, where there is the capacity to provide a supportive response (including referral where appropriate) and where the WHO minimum requirements are …	B.1.3	Context specific
	Hyperglycemia first detected at any time during pregnancy should be classified as either gestational diabetes mellitus (GDM) or diabetes mellitus in pregnancy, according to WHO criteria.	B.1.4	Recommended
	Health-care providers should ask all pregnant women about their tobacco use (past and present) and exposure to second-hand smoke as early as possible in the pregnancy and at every antenatal care visit.	B.1.5	Recommended
	Health-care providers should ask all pregnant women about their use of alcohol and other substances (past and present) as early as possible in the pregnancy and at every antenatal care visit.	B.1.6	Recommended
	In high-prevalence settings, provider-initiated testing and counselling (PITC) for HIV should be considered a routine component of the package of care for pregnant women in all antenatal care settings. In low-prevalence settings, PITC can be considered for pregnant women in antenatal care settings as a key component of the effort to eliminate mother-to-child transmission of HIV, and to integrate …	B.1.7	Recommended
	In settings where the tuberculosis (TB) prevalence in the general population is 100/100 000 population or higher, systematic screening for active TB should be considered for pregnant women as part of antenatal care	B.1.8	Context specific
	Daily fetal movement counting, such as with “count-to-ten” kick charts, is only recommended in the context of rigorous research	B.2.1	Research-context specific
	Replacing abdominal palpation with symphysis-fundal height (SFH) measurement for the assessment of fetal growth is not recommended to improve perinatal outcomes. A change from what is usually practiced (abdominal palpation or SFH measurement) in a particular setting is not recommended.	B.2.2	Context specific
	Routine antenatal cardiotocography is not recommended for pregnant women to improve maternal and perinatal outcomes.	B.2.3	Not recommended
	One ultrasound scan before 24 weeks of gestation (early ultrasound) is recommended for pregnant women to estimate gestational age, improve detection of fetal anomalies and multiple pregnancies, reduce induction of labor for post-term pregnancy, and improve a woman’s pregnancy experience.	B.2.4	Recommended
	Routine Doppler ultrasound examination is not recommended for pregnant women to improve maternal and perinatal outcomes	B.2.5	Not recommended
	C. Preventive Measures
	A seven-day antibiotic regimen is recommended for all pregnant women with asymptomatic bacteriuria (ASB) to prevent persistent bacteriuria, preterm birth and low birth weight.	C.1	Recommended
	Antibiotic prophylaxis is only recommended to prevent recurrent urinary tract infections in pregnant women in the context of rigorous research.	C.2	Research-context specific
	Antenatal prophylaxis with anti-D immunoglobulin in non-sensitized Rh-negative pregnant women at 28 and 34 weeks of gestation to prevent RhD alloimmunization is only recommended in the context of rigorous research.	C.3	Research-context specific
	In endemic areas, preventive anthelminthic treatment is recommended for pregnant women after the first trimester as part of worm infection reduction programs	C.4	Context specific
	Tetanus toxoid vaccination is recommended for all pregnant women, depending on previous tetanus vaccination exposure, to prevent neonatal mortality from tetanus.	C.5	Recommended		Include info on any other vaccinations given during pregnancy
	In malaria-endemic areas in Africa, intermittent preventive treatment with sulfadoxine-pyrimethamine (IPTp-SP) is recommended for all pregnant women. Dosing should start in the second trimester, and doses should be given at least one month apart, with the objective of ensuring that at least three doses are received	C.6	Context specific
	Oral pre-exposure prophylaxis (PrEP) containing tenofovir disoproxil fumarate (TDF) should be offered as an additional prevention choice for pregnant women at substantial risk of HIV infection as part of combination prevention approaches.	C.7	Context specific
	D. Interventions for common physiological symptoms
	Ginger, chamomile, Vitamin B6 and/or acupuncture are recommended for the relief of nausea in early pregnancy, based on a woman’s preferences and available options.	D.1	Recommended
	Advice on diet and lifestyle is recommended to prevent and relieve heartburn in pregnancy. Antacid preparations can be offered to women with troublesome symptoms that are not relieved by lifestyle modification.	D.2	Recommended
	Magnesium, calcium or non-pharmacological treatment options can be used for the relief of leg cramps in pregnancy, based on a woman’s preferences and available options.	D.3	Recommended
	Regular exercise throughout pregnancy is recommended to prevent low back and pelvic pain. There are a number of different treatment options that can be used, such as physiotherapy, support belts and acupuncture, based on a woman’s preferences and available options.	D.4	Recommended
	Wheat bran or other fiber supplements can be used to relieve constipation in pregnancy if the condition fails to respond to dietary modification, based on a woman’s preferences and available options.	D.5	Recommended
	Non-pharmacological options, such as compression stockings, leg elevation and water immersion, can be used for the management of varicose veins and edema in pregnancy, based on a woman’s preferences and available options.	D.6	Recommended
	Essential Good Clinical Practices
	Maternal weight/height measurement	Essential good clinical practices		Yes
	Blood pressure measurement	Essential good clinical practices		Yes
	Fetal Heart Rate (FHR) auscultation	Essential good clinical practices		Yes
	Clinical estimate of gestational age	Essential good clinical practices		Yes
	Abdominal palpation to detect breech presentation (3rd trimester contacts)	Essential good clinical practices		Yes
	Urinary dipstick test for proteinuria	Essential good clinical practices		Yes
	Blood-typing and Rh at first contact	Essential good clinical practices		Yes
	Other Essential Counselling
	Birth preparedness	Other essential counseling		Yes
	Labour companion	Other essential counseling		Yes
	Family planning counselling	Other essential counseling		Yes
	Lactation counselling	Other essential counseling		Yes
	Management of pain during labour	Other essential counseling		Yes
	E. Health systems interventions to improve the utilization and quality of antenatal care
	It is recommended that each pregnant woman carries her own case notes during pregnancy to improve continuity, quality of care and her pregnancy experience.	E.1	Recommended
	Midwife-led continuity-of-care models, in which a known midwife or small group of known midwives supports a woman throughout the antenatal, intrapartum and postnatal continuum, are recommended for pregnant women in settings with well functioning midwifery programs.	E.2	Context specific
	Group antenatal care provided by qualified health-care professionals may be offered as an alternative to individual antenatal care for pregnant women in the context of rigorous research, depending on a woman’s preferences and provided that the infrastructure and resources for delivery of group antenatal care are available.	E.3	Research-context specific
	The implementation of community mobilization through facilitated participatory learning and action (PLA) cycles with women’s groups is recommended to improve maternal and newborn health, particularly in rural settings with low access to health services. Participatory women’s groups represent an opportunity for women to discuss their needs during pregnancy, including barriers to reaching care, and…	E.4.1	Context specific
	Packages of interventions that include household and community mobilization and antenatal home visits are recommended to improve antenatal care utilization and perinatal health outcomes, particularly in rural settings with low access to health services.	E.4.2	Context specific
	Task shifting the promotion of health-related behaviors for maternal and newborn health to a broad range of cadres, including lay health workers, auxiliary nurses, nurses, midwives and doctors is recommended.	E.5.1	Recommended
	Task shifting the distribution of recommended nutritional supplements and intermittent preventive treatment in pregnancy (IPTp) for malaria prevention to a broad range of cadres, including auxiliary nurses, nurses, midwives and doctors is recommended.	E.5.2	Recommended
	Policy-makers should consider educational, regulatory, financial, and personal and professional support interventions to recruit and retain qualified health workers in rural and remote areas.	E.6	Context specific
	Antenatal care models with a minimum of eight contacts are recommended to reduce perinatal mortality and improve women’s experience of care.	E.7	Recommended

## Sheet: 4.Output 1-ANC Package
	Output 1 - Integrated ANC package
	This output 1 form should be completed as part of the situational analysis phase, and finalized during the stakeholders meeting with support from implementation partners working closely with the MoH. The process entails detailing the planned activities for each ANC activity to take place during the visit, which cadre will perform it (community health worker, midwife, etc.), and at what health car…
	Contact	Activity	By Healthcare Cadre	By Health System level (including community and home)	Phasing if any	Support mechanisms (e.g. women's groups, companions)
	Contact 1 (up to 12 weeks)	Health information (counselling on diet and exercise, IFA, etc.)
		Medical assessment & management (activities under essential good clinical practice, etc.)
	Contact 2 (13-20 weeks)	Health information
		Medical
	Contact 3 (21-26 weeks)	Health information
		Medical
	Contact 4 (27-31 weeks)	Health information
		Medical
	Contact 5 (30-33 weeks)	Health information
		Medical
	Contact 6 (34-35 weeks)	Health information
		Medical
	Contact 7 (36-37 weeks)	Health information
		Medical
	Contact 8 (38-40 weeks)	Health information
		Medical

## Sheet: 5.Output 2-New recs SWOT
	Output 2 - Country specific considerations for implemenation and scale-up of new and updated recommendations
	This output 2 form should be completed as part of the situational analysis phase, and finalized during the stakeholders meeting with support from implementation partners working closely with the MoH. The process entails completing a Strengths/Weaknesses/Opportunities/Threats (SWOT) analysis for implementing the updated national ANC Package (which are described in Output 1).
	New/updated recommendation	Strengths	Weaknesses	Opportunities	Threats/Risks	Ongoing implementation/research efforts
1
2
3
4
5
